# Supplementary material for: Gene Polymorphisms of Hormonal Regulators of Metabolism in Patients with Schizophrenia with Metabolic Syndrome
Source: Genes (Basel). 2022 May 8;13(5):844. doi: 10.3390/genes13050844 (PMC9141866; doi:10.3390/genes13050844)
Supplement: Supplementary file 1 [file genes-13-00844-s001.zip]

Archive with 1 entries (1 files):
- genes-1697237-supplementary.pdf
